# Supplementary material for: Tissue and cellular rigidity and mechanosensitive signaling activation in Alexander disease
Source: Nat Commun. 2018 May 15;9:1899. doi: 10.1038/s41467-018-04269-7 (PMC5954157; doi:10.1038/s41467-018-04269-7)
Supplement: Supplementary file 4 — Supplementary Data 1 [file 41467_2018_4269_MOESM4_ESM.xlsx]

## Sheet: All lines tested
Lines from Vienna Drosophila Resource Center ( VDRC)
Annotation Symbol (CG#)	Stock #	Symbol
CG10170	1141	CG10170
CG13626	1209	Syx18
CG9523	1451	Fic
CG10396	1482	COX4L
CG7806	2804	CG7806
CG10339	3609	CG10339
CG10444	4722	CG10444
CG42275	5528	alpha-Man-I
CG1683	5532	Ant2
CG10353	5550	CG10353
CG4739	6019	Ugt86Dc
CG18549	6098	CG18549
CG16771	6386	CG16771
CG10425	6734	CG10425
CG6618	8052	Patsas
CG7385	8433	Ir76b
CG10320	8837	CG10320
CG10481	9312	CG10481
CG10202	9427	CG10202
CG3355	13037	CG3355
CG10104	13969	CG10104
CG1135	15613	Rcd5
CG10286	16003	CG10286
CG10340	16020	CG10340
CG10347	16025	CG10347
CG10029	16583	CG10029
CG14426	17589	nullo
CG10053	17972	CG10053
CG10055	17973	CG10055
CG10061	17975	Sas-4
CG10133	18014	CG10133
CG10144	18019	Vps8
CG10222	18037	CG10222
CG10510	18635	CG10510
CG42376	19280	CG42376
CG31739	21410	AspRS-m
CG10751	22760	robl
CG1572	23220	CG1572
CG8778	23621	CG8778
CG8136	23748	CG8136
CG2246	24987	CG2246
CG10195	26771	CG10195
CG10219	26776	SdhD
CG8092	28196	row
CG9925	29328	CG9925
CG31714	29729	CG31714
CG8679	30778	CG8679
CG3024	30985	Torsin
CG10324	31226	CG10324
CG10463	31248	CG10463
CG10600	31277	CG10600
CG11796	31564	CG11796
CG2103	33264	pgant6
CG18572	33375	r
CG2257	33509	Ubc-E2H
CG10383	33911	CG10383
CG7946	35298	CG7946
CG9896	35699	CG9896
CG8266	35867	Sec31
CG8678	36001	Atg18b
CG8996	36076	wal
CG10262	37672	PCNA2
CG4698	38010	Wnt4
CG13687	38076	Ptth
CG9884	38257	oaf
CG10064	38323	CG10064
CG10343	38380	CG10343
CG12155	38627	CG12155
CG10851	38860	B52
CG15196	38876	CG15196
CG10424	39667	CG10424
CG5629	40601	Ppcs
CG10194	41170	CG10194
CG4775	42499	Tango14
CG4606	42652	alpha-Man-IIb
CG10405	43171	CG10405
CG2247	43417	CG2247
CG4805	44412	ppk28
CG10011	45095	CG10011
CG32599	46660	CG32599
CG1628	47475	CG1628
CG5621	47551	Grik
CG10581	48315	CG10581
CG2241	49244	Rpt6R
CG6628	49368	CG6628
CG12038	51178	CG12038
CG10189	52087	CG10189
CG17078	52642	CG17078
CG9773	100013	CG9773
CG11328	100742	Nhe3
CG10375	101460	CG10375
CG14420	102239	CG14420
CG17856	102408	CG17856
CG10428	103714	CG10428
CG10382	105314	wrapper
CG2186	105328	CG2186
CG8671	105728	CG8671
CG7497	106421	CG7497
CG9425	106833	CG9425
CG7411	107363	ort
CG10226	108196	CG10226
CG10237	108388	CG10237
CG8044	34075	HP4
CG1972	33450	IntS11
CG9677	27032	eIF3e
CG12410	9727	cv
CG6742	27738	CenB1A
CG6604	28415	H15
CG15636	13072	HP6
CG8211	24237	IntS2
cg4567	34875	mEFG1
CG7570	24705	hale
CG4694	30506	her
CG9169	27008	FucTD
CG1623	32665	hebe
CG32045	40309	fry
CG5519	41438	Prp19
CG1274	43252	Jafrac2
CG5605	45027	eRF1
CG32849	47331	Hex-t2
CG10978	108991	jagn
CG8340	110370	128up
CG7434	109432	RpL22
CG7355	109522	Eig71Eb
CG33990	110032	IM14
CG7890	110601	Hs3st-B
CG7615	47312	fig
CG2944	8688	gus
CG6611	104650	ect
CG10658	105266	Hf
CG4900	105583	lrp-1A
CG30147	106992	Hil
CG4924	50123	icln
CG17608	51079	fu12
CG9429	51271	Calr
CG5372	100120	ItgaPS5
CG11921	100261	fd96Ca
CG8913	101098	lrc
CG5976	101533	isoQC
CG3980	103357	Cep97
CG12389	104362	Fpps
CG2261	43716	CstF-50
CG14021	44220	fusl
CG9025	44428	Fem-1
CG6727	44913	gom
CG10535	45366	Elp1
CG31299	45441	cu
CG11025	45497	isopeptidase-T-3
CG31159	46144	mRRF2
CG33104	49749	eca
CG5202	49982	escl
CG14719	32314	I-t
CG17033	32830	elgi
CG2259	33512	Gclc
CG34360	35664	Glut4EF
CG8182	37174	GalNAc-T1
CG7975	40644	Grx1t
CG17569	41657	gry
CG9031	42188	ics
CG7754	43205	ιTry
CG32099	43650	eap
CG43749	28945	dysc
CG15411	29123	Gs1l
CG16844	2924	IM3
CG9211	29897	ihog
CG3774	30238	Efr
CG13396	30757	fy
CG30364	30791	hubl
CG30040	30799	jeb
CG10610	31287	ECSIT
CG1338	32187	hydra
CG32029	43650	Eap
Lines from Bloomington Drosophila Stock Center ( BDSC)
Annotation Symbol (CG#)	Line	Stock #
CG32062	JF02600	27286
CG7811	JF02661	27511
CG1028	JF02754	27675
CG1168	JF02917	27989
CG3484	JF03042	28627
CG8385	JF01809	29538
CG42328	JF01589	31116
CG30372	JF01626	31149
CG8734	JF01134	31562
CG1072	JF02403	31772
CG32031	JF02699	31959
CG6174	HM05259	32032
CG7843	HMS00626	32844
CG4260	HMS00653	32866
CG12141	HMS00763	32967
CG7940	HMS00809	33009
CG31132	HMS00304	33421
CG8057	HMS00316	33429
CG5488	HMS00048	33647
CG6030	HMS01078	33740
CG6223	HMS01079	33741
CG11848	HMS00911	33956
CG17273	HMS00956	33993
CG8580	HMS01010	34036
CG4062	HMS01326	34338
CG3590	HMS01336	34347
CG5706	HMS01345	34356
CG6877	HMS01348	34359
CG7053	HMS01349	34360
CG8819	HMS01127	34652
CG10861	HMS01153	34675
CG6921	HMS01154	34676
CG3469	HMS01165	34687
CG8678	HMS01194	34715
CG8264	HMS00086	34777
CG3644	HMS00099	34790
CG11419	HMS00176	34858
CG4376	HMS00193	34874
CG1430	HMS00196	34876
CG12135	HMS00382	34952
CG3752	HMS01399	34989
CG7937	HMS01431	35018
CG11255	GL00036	35167
CG42318	GL00181	35280
CG8816	GL00285	35372
CG6677	GL00307	35388
CG33486	HMS01481	35739
CG9277	GL00380	35815
CG7380	HMS00195	36108
CG9127	HMS01574	36686
CG2075	HMS01614	36723
CG9927	GL01070	36831
CG9882	GL01071	36832
CG1826	HMS01788	38324
CG14444	GL01114	38932
CG12273	HMS01861	38947
CG1070	HMS01977	39057
CG1906	HMS02040	40873
CG5864	HMS02143	40895
CG9390	HMS02314	41917
CG11592	HMS02353	41956
CG4027	HMS02487	42651
CG18290	HMS02488	42652
CG10173	HMS02490	42654
CG14514	HMS02494	42658
CG13533	GL01573	43228
CG4307	GLC01454	43265
CG11177	GLC01456	43267
CG5709	HMC02353	44646
CG9707	GLC01688	50567
CG4237	GLC01706	50584
CG12534	GLC01710	50588
CG2263	HMC02991	50624
CG12051	HMC02992	50625
CG6391	HMC03052	50651
CG8827	GLC01369	51394
CG7955	HMC03142	51696
CG4426	HMC03173	51700
CG4412	HMC03238	51714
CG6303	HMC03385	51814
CG11140	HMC03391	51820
CG18444	HMC03396	51824
CG13691	HMC03532	53305
CG10564	HMC03999	55312
CG9244	P{UAS-Acon.IR}102	24756
CG11780	P{UAS-beta4GalT7.dsRNA}A	28288
CG4824	GL00478	35631
CG6668	HMS01627	36736
CG7314	HMS01640	37498
CG10851	HMS01661	37519
CG2855	HMS01693	38249
CG9579	HMS01720	38272
CG10083	HMS01735	38282
CG3911	HMS01764	38302
CG9968	HMS01775	38311
CG5870	HMS01746	38533
CG17947	HMS01903	38987
CG1359	HMS01909	38993
CG12327	HMS01960	39040
CG11877	HMS02025	40858
CG12821	HMS02026	40859
CG33138	HMS02027	40860
CG7331	HMS02028	40861
CG6378	HMS02133	40885
CG7259	HMS02145	40897
CG7581	HMS02158	40910
CG6451	GL01219	41637
CG6049	HMJ02069	42504
CG14001	HMJ02083	42517
CG5264	HMJ02097	42530
CG2210	HMJ02099	42532
CG4400	HMJ02100	42533
CG3821	HMS02439	42606
CG5353	HMS02595	42902
CG9345	HMS02608	42915
CG33250	HMS02673	43300
CG43744	HMS02702	43318
CG33100	HMS02703	43990
CG3971	HMS02821	44101
CG40300	HMC02938	44543
CG18627	GLC01634	50516
CG32076	GLC01670	50550
CG43065	HMC02994	50627
CG12876	HMJ03123	50904
CG7260	HMJ03127	50906
CG8276	HMC02940	51427
CG11654	HMC03222	51477
CG6335	HMC03232	51485
CG17146	HMC03355	51799
CG7735	HMC03460	51886
CG4276	HMJ21663	52976
CG4703	HMC03503	53287
CG10473	HMC03673	53676
CG10414	HMJ21253	53918
CG7558	HMJ21357	53972
CG31762	HMJ21531	54812
CG3017	HMJ21534	54815
CG4846	HMJ21539	54820
CG14145	HMJ21554	54835
CG6582	HMC03881	55187
CG9383	HMC03937	55250
CG3140	HMC04007	55320
CG4561	HMC04013	55326
CG6778	HMC04014	55327
CG18005	HMC04051	55363
CG5430	HMC04220	55932
CG7644	HMC04226	55938
CG10143	HMC04236	55947
CG31322	HMC04301	56005
CG8956	HMC04305	56009
CG32178	HMC04352	56044
CG18104	HMC04102	56881
CG2139	HMC04105	56884
CG4501	HMC04419	56979
CG9621	HMC04420	56980
CG33179	HMC04424	56984
CG4135	HMC04537	57157
CG11188	HMC04594	57211
CG31713	HMC04623	57237
CG9200	HMC04640	57250
CG6612	HMC04712	57407
CG5249	HMC04792	57479
CG18505	HMC04840	57525
CG17876	HMC04878	57561
CG6093	HMC04648	57581
CG6016	HMC04893	57704
CG2969	HMC04990	57796
CG7960	HMJ21970	58078
CG5730	HMJ22047	58111
CG11471	HMJ22153	58176
CG14030	HMJ22162	58185
CG31033	HMJ22265	58244
CG14084	HMJ22351	58269
CG12878	HMS04337	58353
CG32134	HMS05005	60013
CG42242	HMC05049	60056
CG43663	HMC05117	60123
CG7478	HMJ22488	60347
CG8340	HMJ22594	60377
CG4980	HMJ22596	60379
CG4867	HMJ22879	60486
CG12132	HMJ22925	61204
CG15110	HMJ23036	61257
CG2135	HMC05243	62236
CG3989	HMC05248	62241
CG9210	HMC05254	62247
CG18730	HMC05258	62251
CG32707	HMJ23770	62374
CG16870	HMC05324	62851
CG9204	HMJ24118	62878
CG31477	HMJ24127	62887
CG18211	HMJ24156	62916
CG14741	HMS05311	63037
CG10212	GL00440	35602
CG10387	GL00443	35603
CG10923	GL00446	35606
CG10229	GL00481	35634
CG10480	GL00485	36067
CG11397	GL00487	36069
CG10498	HMS01543	36128
CG10955	GL00546	36586
CG10726	GL00584	36624
CG10105	GL00606	36646
CG12196	GL01002	36797
CG11305	GL01009	36802
CG11793	GL01016	36804
CG1193	GL01001	36866
CG11765	GL00617	37474
CG12001	HMS01641	37499
CG12292	HMS01647	37505
CG10523	HMS01651	37509
CG12021	GL00632	38193
CG10692	HMS01667	38224
CG11739	HMS01674	38230
CG10260	HMS01686	38242
CG10120	HMS01700	38256
CG10808	HMS01724	38274
CG10538	HMS01730	38279
CG10711	HMS01739	38286
CG12092	HMS01757	38296
CG11727	HMS01818	38350
CG10971	HMS01846	38377
CG11278	HMS01723	38525
CG10617	HMS01894	38978
CG10385	HMS01930	39012
CG10327	HMS01932	39014
CG10047	HMS01934	39016
CG1107	HMS01935	39017
CG10920	HMS01988	39068
CG12170	HMS02034	40867
CG10443	HMS02186	40938
CG11770	HMS02187	40939
CG10642	HMS02193	40945
CG10225	HMS02196	40948
CG11836	GL01192	41610
CG10913	GL01196	41614
CG11144	HMS02201	41668
CG1004	HMS02264	41699
CG10426	HMS02266	41701
CG10295	HMS02279	41714
CG12013	GL01312	41879
CG11063	HMS02335	41938
CG11107	HMS02393	41992
CG10772	GL01340	42481
CG11486	HMJ02056	42492
CG12254	HMJ02066	42501
CG10344	HMJ02070	42505
CG11085	HMJ02082	42516
CG1098	HMJ02096	42529
CG10539	HMJ02231	42572
CG11423	HMS02423	42591
CG10655	HMS02443	42608
CG12172	GL01353	42818
CG12242	HMS02534	42842
CG12175	HMS02541	42849
CG10192	HMS02586	42893
CG10470	HMS02589	42896
CG11837	HMS02625	42932
CG11388	HMS02633	42940
CG11290	HMS02634	42941
CG10445	GL01475	43137
CG10990	GL01526	43182
CG12232	GL01545	43201
CG10565	GL01550	43205
CG11447	GL01552	43207
CG12104	GL01561	43216
CG10372	GL01569	43224
CG11658	HMS02671	43298
CG10472	HMS02654	43548
CG11671	HMS02717	44003
CG12210	HMS02728	44014
CG10574	HMS02767	44050
CG10023	HMS02792	44075
CG11880	HMS02835	44113
CG11326	HMS02838	44116
CG12079	HMC02929	44535
CG10681	HMS02854	44558
CG1119	HMS02868	44572
CG10419	GLC01637	50519
CG12008	GLC01654	50536
CG10367	HMC03053	50652
CG10166	HMS02947	50713
CG10392	HMJ03131	50909
CG12054	HMJ03134	50910
CG10622	HMJ21034	50939
CG10124	HMJ21052	50951
CG10268	HMJ21057	50955
CG12173	HMJ21083	50977
CG11598	HMJ21113	51000
CG11637	HMC02367	51156
CG11115	HMJ03124	51165
CG11886	HMJ21114	51171
CG11151	GLC01784	51413
CG10379	HMC03198	51460
CG10697	HMC03200	51462
CG11899	HMC03221	51476
CG10117	HMC03225	51480
CG10254	GLC01787	51687
CG10742	HMC03196	51706
CG11325	HMC03228	51710
CG10960	GLC01803	51744
CG11734	HMC03328	51773
CG10932	HMC03340	51785
CG1063	HMC03351	51795
CG11403	HMC03357	51800
CG1065	HMC03366	51807
CG11567	HMC03369	51809
CG10778	HMC03386	51815
CG11949	HMC03418	51845
CG10399	HMC03435	51861
CG10639	HMC03444	51870
CG11237	HMC03461	51887
CG10315	HMC03465	51891
CG11173	HMC03467	51893
CG1140	HMC03473	51899
CG12014	HMC03475	51901
CG10849	HMC03476	51902
CG10688	HMC03480	51905
CG12272	HMC03481	51906
CG10585	HMC03486	51910
CG12176	HMC03211	51933
CG11418	HMC03619	52881
CG12129	HMC03627	52889
CG11192	HMC03631	52893
CG11911	HMC03633	52894
CG10537	HMC03643	52903
CG11722	HMC03660	52920
CG1041	HMC03661	52921
CG11796	HMC03663	52923
CG10215	HMC03670	52929
CG10328	HMC03676	52934
CG10084	HMC03677	52935
CG11050	HMJ21655	52970
CG10588	HMJ21664	52977
CG11990	HMC03494	53278
CG11430	HMC03562	53333
CG11561	HMC03577	53348
CG11546	HMC03578	53349
CG11987	HMC03580	53351
CG10522	HMC03586	53357
CG11199	HMC03183	53868
CG11426	HMJ21194	53879
CG10706	HMJ21196	53881
CG10370	HMJ21204	53886
CG10338	HMJ21246	53913
CG11376	HMJ21308	53946
CG11061	HMJ21349	53966
CG11281	HMJ21388	53986
CG12156	HMJ21399	53995
CG10038	HMJ21482	54039
CG11788	HMJ21486	54043
CG10927	HMS03521	54050
CG11820	HMJ21589	54852
CG10877	HMC03835	55160
CG11963	HMC03847	55168
CG10907	HMC03919	55204
CG11274	HMC03920	55205
CG1057	GLC01837	55220
CG1109	HMC03936	55249
CG10206	HMC03949	55262
CG10466	HMC03950	55263
CG10948	HMC03967	55280
CG12117	HMC04004	55317
CG12108	HMC04018	55331
CG12056	HMC04070	55382
CG10693	HMC04093	55405
CG11876	HMC03762	55619
CG10753	HMC03783	55636
CG10203	HMC03790	55642
CG11094	HMC03795	55646
CG10210	HMC03796	55647
CG10754	HMC03799	55650
CG10582	HMJ21628	55656
CG10293	HMC03820	55665
CG11489	HMC03822	55667
CG10110	HMC03912	55698
CG11266	HMC03924	55742
CG10418	HMC03933	55746
CG10592	HMC04310	56014
CG12140	HMC03516	56864
CG11077	HMC04110	56889
CG11109	HMC04118	56897
CG10128	HMS04334	56912
CG11324	HMS04360	56921
CG10689	HMC04370	56931
CG12252	HMS04464	57021
CG10376	HMS04481	57036
CG10033	HMS04486	57041
CG11597	HMS04467	57047
CG11660	HMC04524	57150
CG10830	HMC04552	57171
CG10465	HMC04553	57172
CG10354	HMC04558	57176
CG10575	HMC04615	57231
CG12289	HMC04616	57232
CG11425	HMC04619	57234
CG10447	HMC04645	57254
CG11921	HMC04655	57262
CG10837	HMS04503	57305
CG10504	HMS04509	57308
CG10089	HMS04510	57309
CG10440	HMC04701	57397
CG10493	HMC04703	57399
CG10756	HMC04713	57408
CG10281	HMC04718	57412
CG12004	HMC04736	57429
CG10671	HMC04738	57431
CG11857	HMC04742	57435
CG11267	HMC04746	57439
CG11639	HMC04779	57468
CG11518	HMC04780	57469
CG10903	HMC04794	57481
CG12090	HMC04806	57492
CG11576	HMC04813	57498
CG11438	HMC04838	57523
CG10827	HMC04841	57526
CG11859	HMC04848	57533
CG11942	HMC04636	57578
CG11887	HMC04646	57580
CG10036	HMC04659	57582
CG11594	HMC04948	57755
CG12217	HMC04959	57765
CG11347	HMC04964	57770
CG10126	HMC04974	57780
CG10390	HMC04984	57790
CG10002	HMJ21914	58059
CG1214	HMJ21921	58065
CG1180	HMJ21969	58077
CG11258	HMJ22045	58109
CG11089	HMJ22058	58121
CG11475	HMJ22082	58133
CG10279	HMJ22101	58150
CG11125	HMJ22141	58164
CG11958	HMJ22149	58172
CG11184	HMJ22158	58181
CG11241	HMC04925	58188
CG11012	HMJ22166	58196
CG11825	HMJ22169	58199
CG11505	HMJ22171	58201
CG10628	HMJ22246	58227
CG11001	HMJ22266	58245
CG10723	HMJ22368	58283
CG10413	HMJ22414	58307
CG10722	HMJ22421	58314
CG12244	HMS05002	60010
CG10917	HMS05006	60011
CG11709	HMC05030	60037
CG12016	HMC05079	60085
CG11710	HMC05087	60093
CG11052	HMJ22704	60413
CG11970	HMJ21412	60895
CG12121	HMC05146	61176
CG10104	HMJ23018	61239
CG10481	HMJ23024	61245
CG1049	HMJ23118	61286
CG11414	HMJ23120	61288
CG10320	HMJ23156	61321
CG10757	HMJ23340	61851
CG11374	HMJ23352	61863
CG11130	HMJ23376	61886
CG11024	HMJ23448	61893
CG10029	HMJ23478	61922
CG11176	HMJ23513	61930
CG11279	HMJ23541	61956
CG11360	HMC05165	62158
CG1132	HMC05171	62164
CG10415	HMC05176	62169
CG10467	HMC05215	62208
CG10996	HMC05216	62209
CG12279	HMC05222	62215
CG10748	HMC05235	62228
CG10749	HMC05236	62229
CG10131	HMC05279	62272
CG11143	HMC05282	62275
CG10899	HMC05283	62276
CG10106	HMJ23660	62303
CG1021	HMJ23673	62316
CG11875	HMJ23685	62328
CG10731	HMJ23694	62337
CG12259	HMJ23711	62356
CG10221	HMJ23763	62368
CG12220	HMJ23780	62384
CG11847	HMJ23825	62402
CG1142	HMJ23939	62459
CG10909	HMJ23947	62465
CG10202	HMJ24022	62498
CG10463	HMJ24066	62522
CG10610	HMJ30027	62950
CG11202	HMJ30030	62953
CG11335	HMS05302	63028
CG12306	GL00512	36093
CG1520	HMS01534	36119
CG13363	GL00599	36639
CG16935	HMS01559	36671
CG1681	HMS01607	36717
CG12314	HMS03002	36742
CG1710	GL01004	36799
CG17149	GL01006	36867
CG15671	HMS01656	37514
CG15014	HMS01722	38273
CG15087	HMS01731	38280
CG1685	HMS01748	38290
CG1599	HMS01762	38300
CG1349	HMS01847	38378
CG13293	HMS01849	38380
CG1554	HMS01761	38537
CG1633	GL01018	38926
CG14804	HMS01769	38937
CG1715	HMS01900	38984
CG14542	HMS01911	38995
CG15899	HMS01948	39029
CG1514	HMS01956	39036
CG1511	HMS01986	39066
CG15081	HMS02001	40835
CG14029	HMS02029	40862
CG14447	HMS02178	40930
CG14026	HMS02185	40937
CG14938	HMS02202	41669
CG12317	HMS02271	41706
CG15102	GL01296	41866
CG14217	HMS02333	41936
CG12404	HMS02388	41989
CG15730	HMS02403	42002
CG15916	HMS02409	42008
CG1664	HMS02414	42013
CG1404	GL01341	42482
CG1657	HMJ02054	42490
CG1716	HMJ02076	42511
CG16973	HMJ02084	42518
CG15191	HMJ02090	42524
CG13425	HMJ02110	42540
CG1258	HMJ02232	42573
CG13850	HMJ02233	42574
CG12357	HMS02428	42596
CG14802	HMS02470	42634
CG1362	HMS02497	42661
CG14895	HMS02500	42664
CG12530	HMS02553	42861
CG13298	HMS02566	42873
CG12403	HMS02581	42888
CG12449	HMS02585	42892
CG13838	HMS02591	42898
CG1532	HMS02593	42900
CG13917	HMS02596	42903
CG16998	HMS02616	42923
CG15609	HMS02632	42939
CG15224	HMS02636	42943
CG14516	HMS02640	42947
CG15084	HMS02651	42958
CG12399	GL01527	43183
CG13608	GL01548	43203
CG14893	GL01570	43225
CG12858	HMS02655	43284
CG1474	HMS02657	43285
CG13978	HMS02722	44008
CG14991	HMC02930	44536
CG13604	HMC02932	44537
CG14683	HMS02867	44571
CG12756	GLC01636	50518
CG14791	GLC01655	50537
CG14396	HMC03102	50700
CG15138	HMJ21036	50941
CG15387	HMJ21053	50952
CG17158	HMJ21056	50954
CG14962	HMJ21116	51002
CG12918	HMJ21136	51015
CG16989	HMJ21141	51017
CG13784	HMJ21154	51027
CG14838	HMJ21140	51175
CG14789	HMJ21038	51392
CG1461	HMC03212	51470
CG15743	HMC03233	51486
CG12753	HMC03234	51711
CG14994	HMC03350	51794
CG14993	HMC03352	51796
CG13397	HMC03368	51808
CG1417	HMC03382	51811
CG1467	HMC03430	51856
CG14043	HMC03432	51858
CG13778	HMC03436	51862
CG17036	HMC03442	51868
CG12895	HMC03450	51876
CG15111	HMC03459	51885
CG15116	HMC04434	51885
CG15141	HMC03459	51885
CG15651	HMC03463	51889
CG16912	HMC03469	51895
CG13927	HMC03471	51897
CG15811	HMC03422	51925
CG16892	HMC03342	51938
CG14749	HMC03626	52888
CG13320	HMC03628	52890
CG15434	HMC03653	52913
CG15523	HMC03655	52915
CG13277	HMC03674	52932
CG12749	HMC03679	52937
CG14715	HMJ21596	52940
CG13423	HMJ21657	52972
CG12795	HMJ21680	52988
CG14513	HMJ21716	53000
CG14894	HMJ21722	53005
CG14694	HMJ21734	53012
CG17134	HMJ21746	53023
CG12737	GLC01822	53261
CG15793	GLC01824	53263
CG12582	HMC03488	53272
CG1236	HMC03490	53274
CG15923	HMC03505	53289
CG1315	HMC03552	53323
CG13690	HMC03555	53326
CG16784	HMC03575	53346
CG12348	HMC03576	53347
CG1411	HMC03583	53354
CG12385	HMC03591	53362
CG17012	HMC03598	53369
CG14122	HMJ21595	53682
CG1548	HMJ21197	53882
CG16901	HMJ21209	53891
CG15362	HMJ21254	53919
CG15862	HMJ21276	53930
CG13270	HMJ21279	53931
CG14723	HMJ21280	53932
CG13585	HMJ21281	53933
CG15113	HMJ21429	54006
CG14031	HMJ21449	54023
CG17109	HMJ21476	54033
CG14549	HMJ21490	54047
CG14782	HMJ21364	54057
CG1628	HMC03731	54464
CG14757	HMC03733	54465
CG14231	HMJ21493	54799
CG16997	HMJ21499	54805
CG14750	HMJ21550	54831
CG1492	HMJ21557	54838
CG12388	HMC03772	55148
CG16725	HMC03832	55158
CG1249	HMC03839	55163
CG13999	HMC03858	55177
CG14648	HMC03901	55201
CG1591	HMC03935	55248
CG12759	HMC03940	55253
CG14394	HMC03971	55284
CG14808	HMC04012	55325
CG15738	HMC04019	55332
CG1677	HMC04042	55355
CG1420	HMC04054	55366
CG1582	HMC04061	55373
CG13076	HMC04067	55379
CG1239	HMC04088	55400
CG12387	HMC04095	55407
CG14780	HMC03759	55616
CG14080	HMC03771	55627
CG1691	HMC03794	55645
CG1622	HMC03797	55648
CG1291	HMC03827	55671
CG1438	HMC03873	55687
CG17136	HMC03902	55688
CG12343	HMC03911	55697
CG17168	HMC03926	55703
CG12386	HMC03744	55731
CG12311	HMC03806	55735
CG15747	HMC03934	55747
CG16995	HMC04230	55942
CG15100	HMC04303	56007
CG1274	HMC04351	56043
CG13567	HMJ02117	56853
CG1516	HMC04104	56883
CG12938	HMC04117	56896
CG17097	HMC04122	56901
CG16788	HMS04329	56910
CG15356	HMS04332	56911
CG14745	HMC04353	56915
CG1402	HMC04396	56956
CG15440	HMC04416	56976
CG15874	HMJ21128	57006
CG14216	HMS04461	57018
CG17018	HMS04468	57024
CG16952	HMC04545	57164
CG14746	HMC04566	57184
CG15771	HMC04597	57214
CG15035	HMC04598	57215
CG13369	HMC04603	57220
CG12788	HMC04608	57225
CG17010	HMC04613	57229
CG13775	HMC04639	57249
CG13201	HMC04652	57259
CG15262	HMC04666	57271
CG15912	HMC04669	57274
CG15715	HMC04672	57276
CG14451	HMC04674	57278
CG14017	HMJ21257	57289
CG14022	HMC04707	57403
CG1276	HMC04720	57414
CG14981	HMC04737	57430
CG13287	HMC04751	57443
CG13628	HMC04755	57447
CG14977	HMC04805	57491
CG14616	HMC04835	57520
CG13951	HMC04865	57548
CG14630	HMC04882	57565
CG13610	HMC04670	57583
CG14211	HMS04493	57584
CG14283	HMC04905	57716
CG15093	HMC04926	57736
CG14812	HMC04937	57744
CG12846	HMC04940	57747
CG1271	HMC04947	57754
CG14297	HMC04951	57758
CG1607	HMC04991	57797
CG13263	HMJ21900	57853
CG14815	HMJ21920	58064
CG15432	HMJ21981	58088
CG13018	HMJ22006	58091
CG15525	HMJ22007	58092
CG12413	HMJ22011	58096
CG16947	HMJ22014	58099
CG16984	HMJ22018	58103
CG1447	HMJ22073	58124
CG13559	HMJ22084	58135
CG14666	HMJ22102	58151
CG12746	HMJ22109	58158
CG1409	HMJ22170	58200
CG14724	HMJ22367	58282
CG15011	HMJ22369	58284
CG14591	HMJ22373	58287
CG12713	HMJ22422	58315
CG14883	HMJ22465	58335
CG15373	HMJ22468	58338
CG13648	HMC05051	60058
CG14647	HMJ21040	60064
CG15636	HMC05090	60096
CG13340	HMC05099	60105
CG1640	HMC05124	60130
CG14709	HMC05130	60136
CG13865	HMJ22518	60349
CG13367	HMJ22538	60359
CG14220	HMJ22609	60390
CG16812	HMJ22747	60434
CG17065	HMJ22840	60470
CG13744	HMJ22433	60869
CG13400	HMJ22553	60872
CG15403	HMJ22847	60898
CG13855	HMJ22852	60899
CG12351	HMJ23001	61222
CG13016	HMJ23027	61248
CG1311	HMJ23104	61272
CG15897	HMJ23113	61281
CG14818	HMJ23134	61302
CG15450	HMJ23226	61335
CG12379	HMJ23317	61834
CG15864	HMJ23324	61841
CG16710	HMJ23445	61890
CG15879	HMJ23446	61891
CG12661	HMJ23463	61908
CG13929	HMJ23518	61935
CG14048	HMJ23590	61964
CG14650	HMJ23598	61972
CG12313	HMJ23599	61973
CG13401	HMJ23610	61984
CG14305	HMC05158	62151
CG15286	HMC05180	62173
CG16988	HMC05194	62187
CG1703	HMC05207	62200
CG14184	HMC05209	62202
CG12766	HMC05225	62218
CG1418	HMC05240	62233
CG15902	HMC05265	62258
CG1546	HMJ23650	62293
CG1422	HMJ23695	62338
CG17143	HMJ23705	62350
CG14701	HMJ23709	62354
CG1319	HMJ23768	62373
CG16908	HMJ23822	62399
CG14868	HMJ23829	62406
CG15329	HMJ23895	62440
CG13025	HMJ23940	62460
CG16716	HMJ23972	62488
CG15429	HMJ24059	62515
CG13667	HMJ24069	62525
CG15561	HMJ23925	62835
CG14980	HMJ24129	62889
CG12908	HMJ24142	62902
CG15439	HMJ24154	62914
CG15130	HMJ30007	62930
CG17083	HMJ30060	62983
CG14212	HMS05290	63016
CG12423	HMS05298	63024
CG18740	GL00477	35630
CG30390	GL00597	36637
CG2995	GL01003	36798
CG3018	HMS01648	37506
CG2621	HMS01751	38293
CG2774	HMS01763	38301
CG17828	HMS01766	38304
CG1718	HMS01821	38353
CG18803	HMS01843	38374
CG31148	HMS01848	38379
CG18112	HMS01732	38527
CG2671	HMS01905	38989
CG2699	HMS01907	38991
CG2520	HMS01939	39021
CG17785	HMS01959	39039
CG2097	HMS01961	39041
CG18817	HMS01964	39044
CG2185	HMS02009	40843
CG3060	HMS02023	40856
CG2124	HMS02035	40868
CG2118	HMS02041	40874
CG17369	HMS02132	40884
CG17461	HMS02134	40886
CG2843	HMS02135	40887
CG17332	HMS02144	40896
CG2330	HMS02151	40903
CG1743	HMS02197	40949
CG2845	GL01125	41589
CG1865	GL01198	41616
CG2056	GL01202	41620
CG2045	GL01204	41622
CG17240	GL01206	41624
CG2105	GL01216	41634
CG2902	HMS02200	41667
CG2262	HMS02203	41670
CG1828	HMS02241	41677
CG2028	HMS02276	41711
CG18582	HMS02278	41713
CG30418	GL01298	41868
CG1753	GL01309	41877
CG17870	GL01310	41878
CG3068	HMS02205	41889
CG17998	HMS02330	41933
CG17949	HMS02387	41988
CG2890	HMS02416	42015
CG2051	HMJ02050	42488
CG2087	HMJ02063	42499
CG1830	HMJ02065	42500
CG1845	HMJ02067	42502
CG2061	HMJ02085	42519
CG30115	HMJ02116	42545
CG1891	HMJ02118	42546
CG2049	HMJ02226	42567
CG1848	HMJ02235	42576
CG18734	HMJ02236	42577
CG18769	HMS01927	42580
CG2093	HMS02460	42625
CG2013	HMS02466	42631
CG18743	HMS02475	42639
CG17477	HMS02503	42821
CG30259	HMS02548	42856
CG1897	HMS02584	42891
CG17743	HMS02619	42926
CG3044	HMS02620	42927
CG17333	HMS02626	42933
CG1882	HMS02650	42957
CG2682	GL01530	43186
CG17454	GL01543	43199
CG18495	GL01547	43202
CG3041	GL01560	43215
CG2975	HMS02662	43290
CG30010	HMS02665	43293
CG2867	HMS02669	43296
CG1775	GL01313	43961
CG2252	HMS02723	44009
CG1809	HMS02731	44016
CG1836	HMS02747	44031
CG2976	HMS02748	44032
CG1983	HMS02781	44064
CG1954	HMS02791	44074
CG30361	HMS02793	44076
CG1987	HMS02820	44100
CG17829	HMS02824	44104
CG3066	HMS02829	44108
CG1916	HMS02826	44271
CG17271	HMC02370	44480
CG30495	HMC02925	44531
CG2070	HMC02926	44532
CG1909	HMC02933	44538
CG3004	GLC01412	44630
CG2917	GLC01628	50510
CG17291	GLC01651	50533
CG1969	HMJ21711	50616
CG3022	HMC02989	50622
CG30491	HMC02997	50630
CG2254	HMJ21112	50999
CG2121	HMJ21133	51014
CG30085	HMJ21185	51051
CG2956	HMJ03122	51164
CG30106	HMJ21029	51168
CG3002	HMJ21093	51170
CG18234	HMJ21135	51173
CG2257	GLC01776	51410
CG31045	HMC03191	51456
CG17320	HMC03224	51479
CG2924	GLC01774	51681
CG2064	HMC03137	51693
CG17596	HMC03140	51694
CG2827	HMC03227	51709
CG1885	HMC03341	51786
CG3057	HMC03354	51798
CG30054	HMJ21637	51823
CG18374	HMC03423	51849
CG1795	HMC03426	51852
CG2292	HMC03449	51875
CG18278	HMC03452	51878
CG2069	HMC03472	51898
CG2107	HMC03474	51900
CG17645	HMC03367	51939
CG30090	HMC03616	52878
CG18155	HMC03622	52884
CG17597	HMC03624	52886
CG17475	HMC03634	52895
CG18065	HMC03635	52896
CG2072	HMC03671	52930
CG2718	HMJ21659	52974
CG17565	HMJ21755	53029
CG2913	GLC01779	53245
CG17387	HMC03489	53273
CG18012	HMC03502	53286
CG1871	HMC03528	53301
CG17269	HMC03558	53329
CG30022	HMC03563	53334
CG30100	HMC03564	53335
CG30493	HMC03565	53336
CG31116	HMC03566	53337
CG2194	HMC03568	53339
CG2092	HMC03587	53358
CG18492	HMJ02053	53377
CG1890	HMJ21731	53677
CG30280	HMJ21678	53693
CG2151	HMJ21198	53883
CG2140	HMJ21314	53950
CG2219	HMJ21438	54014
CG3074	HMJ21440	54015
CG1989	HMJ21446	54020
CG3093	HMS03720	54460
CG18369	HMJ21193	54796
CG30338	HMJ21503	54809
CG2930	HMJ21546	54827
CG3021	HMC03742	55144
CG3088	HMC03755	55145
CG2098	HMC03757	55146
CG2177	HMC03837	55162
CG3058	HMC03851	55171
CG3019	HMC03856	55175
CG2852	HMC03892	55196
CG2980	HMC03921	55206
CG2685	HMC03938	55251
CG2065	HMC03970	55283
CG17896	HMC04010	55323
CG30496	HMC04021	55334
CG17239	HMC04023	55336
CG31039	HMC04025	55338
CG2108	HMC04039	55352
CG2212	HMC04094	55406
CG17571	HMC04096	55408
CG30028	HMC03766	55622
CG30031	HMC03766	55622
CG17856	HMC03778	55631
CG17657	HMC03798	55649
CG1964	HMC03803	55653
CG31000	HMC03805	55655
CG2677	HMC03838	55675
CG30104	HMC03869	55684
CG17170	HMC03907	55693
CG17187	HMC03923	55702
CG18426	HMC03929	55704
CG2146	HMC03900	55740
CG2918	HMC04256	55962
CG30293	HMC04285	55989
CG30467	HMC04317	56021
CG2910	HMS02013	56851
CG1866	HMC04385	56875
CG2304	HMC04111	56890
CG2931	HMC04114	56893
CG18809	HMS04326	56907
CG1977	HMC04371	56932
CG1837	HMC04406	56965
CG17838	HMC04412	56972
CG1965	HMC04413	56973
CG2848	HMC04414	56974
CG31115	HMC04441	56999
CG3086	HMS04456	57013
CG2096	HMS04465	57022
CG18140	HMC04541	57160
CG1841	HMC04546	57165
CG17737	HMC04556	57174
CG30025	HMC04567	57185
CG18284	HMC04582	57200
CG2964	HMC04610	57226
CG30021	HMC04629	57242
CG30295	HMC04630	57243
CG17209	HMC04634	57247
CG1810	HMS04494	57297
CG2846	HMC04709	57405
CG31072	HMC04743	57436
CG2095	HMC04748	57441
CG18599	HMC04754	57446
CG1742	HMC04783	57472
CG1970	HMC04814	57499
CG1721	HMC04818	57503
CG2144	HMC04830	57515
CG18371	HMC04831	57516
CG18473	HMC04839	57524
CG1939	HMC04844	57529
CG1759	HMC04863	57546
CG2161	HMC04866	57549
CG3069	HMC04872	57555
CG1746	HMC04894	57705
CG3011	HMC04929	57739
CG2201	HMC04945	57752
CG1967	HMC04970	57776
CG3051	HMC04979	57785
CG30069	HMJ21828	57820
CG17492	HMJ21843	57833
CG30487	HMJ21882	57842
CG17840	HMJ21919	58063
CG2921	HMJ21958	58066
CG18735	HMJ21962	58070
CG17608	HMJ22008	58093
CG18585	HMJ22093	58143
CG18041	HMJ22113	58162
CG31040	HMJ22181	58211
CG17323	HMJ22252	58232
CG18605	HMJ22253	58233
CG3075	HMJ22254	58234
CG18681	HMJ22325	58261
CG30427	HMJ22354	58271
CG2025	HMJ22363	58279
CG3025	HMJ22366	58281
CG1765	HMJ22371	58286
CG18259	HMJ22374	58288
CG1922	HMJ22466	58336
CG2790	HMJ22472	58341
CG17266	HMS04330	58350
CG1951	HMC04525	58354
CG17342	HMC04995	60003
CG2862	HMC04997	60005
CG31005	HMC05019	60026
CG17633	HMC05036	60043
CG17691	HMC05127	60133
CG2054	HMJ21238	60369
CG3008	HMJ21304	60425
CG1774	HMJ21230	60878
CG2371	HMJ22904	61184
CG2901	HMJ23024	61245
CG18815	HMJ23050	61271
CG1925	HMJ23129	61297
CG3083	HMJ23254	61362
CG30284	HMJ23370	61880
CG2224	HMJ23475	61919
CG2218	HMJ23507	61924
CG17577	HMJ23527	61943
CG1724	HMJ23593	61967
CG18814	HMJ23601	61975
CG17268	HMJ23606	61980
CG30290	HMC05201	62194
CG30410	HMC05203	62196
CG18128	HMC05205	62198
CG18143	HMC05206	62199
CG2767	HMC05221	62214
CG30103	HMC05255	62248
CG17200	HMC05266	62259
CG17337	HMC05270	62263
CG1750	HMC05274	62267
CG18466	HMC05275	62268
CG2543	HMC05278	62271
CG18672	HMC05285	62278
CG18673	HMC05286	62279
CG3085	HMJ23654	62297
CG30423	HMJ23764	62369
CG2014	HMJ23777	62381
CG18767	HMJ24012	62489
CG17221	HMJ24026	62502
CG17919	HMC05320	62847
CG3059	HMC05323	62850
CG2249	HMJ24086	62877
CG18437	HMJ24123	62883
CG18094	HMJ24148	62908
CG3061	HMJ30019	62942
CG31015	HMJ30088	63011
CG17493	HMS05299	63025
CG17374	HMS05300	63026
CG42376	HMC03572	28949
CG4107	GL00439	35601
CG4200	GL00444	35604
CG3972	HMS01628	36737
CG3861	HMS01631	36740
CG3423	GL00534	36794
CG42678	HMS01642	37500
CG4164	HMS01649	37507
CG42312	GL00633	38194
CG3249	GL00644	38205
CG32758	HMS01669	38225
CG31694	HMS01672	38228
CG3326	HMS01711	38266
CG3338	HMS01712	38267
CG31860	HMS01776	38312
CG3571	HMS01820	38352
CG3121	HMS01721	38524
CG3279	HMS01727	38526
CG3365	HMS01874	38960
CG42247	HMS01878	38964
CG31414	HMS01893	38977
CG32300	HMS01901	38985
CG3766	HMS01910	38994
CG3842	HMS01949	39030
CG3994	HMS01969	39049
CG34191	HMS01974	39054
CG33181	HMS01976	39056
CG32434	HMS01980	39060
CG3159	HMS01998	40832
CG32593	HMS01999	40833
CG34387	HMS02000	40834
CG34440	HMS02024	40857
CG41087	HMS02043	40876
CG4071	HMS02142	40894
CG3161	HMS02171	40923
CG3962	HMS02180	40932
CG3894	GL01218	41636
CG42317	HMS02277	41712
CG4082	GL01301	41871
CG4252	HMS02331	41934
CG31366	HMS02339	41942
CG32743	HMS02342	41945
CG31613	HMS02385	41986
CG33803	HMS02385	41986
CG33868	HMS02387	41988
CG3572	HMS02397	41996
CG32174	HMS02408	42007
CG3874	HMS02408	42007
CG3260	HMJ02095	42528
CG32721	HMJ02119	42547
CG42551	HMJ02239	42578
CG3466	HMS02432	42600
CG4190	HMS02440	42607
CG4183	HMS02445	42610
CG33694	HMS02476	42640
CG3604	GL01352	42817
CG32528	HMS02523	42831
CG3502	HMS02531	42839
CG3608	HMS02533	42841
CG42308	HMS02545	42853
CG3209	HMS02556	42863
CG3495	HMS02577	42884
CG31776	HMS02590	42897
CG3153	HMS02607	42914
CG3633	HMS02631	42938
CG4067	HMS02643	42950
CG3510	GL01470	43133
CG33048	GL01549	43204
CG3747	HMS02659	43287
CG31449	HMS02661	43289
CG32685	HMS02701	43317
CG32423	HMS02666	43545
CG32000	HMS02719	44005
CG32190	HMS02734	44019
CG31849	HMS02735	44020
CG3647	HMS02768	44051
CG3763	HMS02769	44052
CG31795	HMS02819	44099
CG4029	HMS02839	44117
CG3637	GLC01362	44425
CG3291	GLC01410	44442
CG4063	GLC01413	44443
CG42574	HMC02371	44481
CG40305	HMC02935	44540
CG3696	HMC02937	44542
CG4140	HMC02941	44545
CG32146	GLC01658	50540
CG34399	GLC01703	50581
CG3183	HMS02954	50720
CG31617	HMS02959	50723
CG33804	HMS02959	50723
CG33807	HMS02959	50723
CG42320	HMJ03121	50903
CG3539	HMJ21035	50940
CG4003	HMJ21078	50972
CG3631	HMJ21110	50997
CG33286	HMJ21156	51029
CG32538	HMJ21183	51049
CG3379	HMJ21134	51172
CG42610	HMJ21037	51391
CG4162	HMC03219	51475
CG42797	HMC03322	51767
CG4094	HMC03334	51779
CG3944	HMC03353	51797
CG3415	HMC03428	51854
CG31692	HMC03445	51871
CG3262	HMC03447	51873
CG42380	HMC03464	51890
CG3926	HMC03220	51935
CG4039	HMC03356	52111
CG3695	HMC03609	52871
CG3125	HMC03644	52904
CG4211	HMC03675	52933
CG3656	HMJ21666	52979
CG3743	HMJ21677	52986
CG4030	HMJ21709	52996
CG4167	HMJ21725	53007
CG3529	HMJ21726	53008
CG31259	HMJ21727	53009
CG34420	HMJ21758	53032
CG4225	HMC03500	53284
CG4159	HMC03504	53288
CG3661	HMC03527	53300
CG3149	HMC03553	53324
CG31381	HMC03561	53332
CG4084	HMC03579	53350
CG31643	HMJ02237	53380
CG32654	HMJ21252	53917
CG42497	HMJ21312	53948
CG31262	HMJ21355	53970
CG32177	HMJ21444	54018
CG31453	HMJ21448	54022
CG3203	HMS03519	54048
CG42533	HMJ21536	54817
CG3613	HMC03834	55159
CG3593	HMC03871	55183
CG4007	HMC03875	55184
CG3697	HMC04000	55313
CG3671	HMC04003	55316
CG3433	HMC04005	55318
CG4132	HMC04020	55333
CG3505	HMC04029	55342
CG4266	HMC04041	55354
CG42724	HMC04044	55357
CG3151	HMC04047	55360
CG32438	HMC04059	55371
CG33714	HMC04062	55374
CG3322	HMC04076	55388
CG31852	HMC03769	55625
CG33522	HMC03793	55644
CG4119	HMC03823	55668
CG4016	HMC03870	55685
CG3496	HMC03908	55694
CG3298	HMC03826	55736
CG4279	HMC04198	55912
CG3584	HMC04209	55922
CG33119	HMC04225	55937
CG33115	HMC04257	55963
CG4268	HMS02389	56855
CG31184	HMC04113	56892
CG3815	HMS04327	56908
CG40041	HMC04358	56920
CG33259	HMC04365	56926
CG3800	HMC03698	56971
CG3730	HMC04418	56978
CG32697	HMS04466	57023
CG31155	HMS04473	57028
CG4258	HMS04474	57029
CG32649	HMS04484	57039
CG32604	HMC04530	57153
CG3642	HMC04534	57154
CG32412	HMJ21759	57159
CG3292	HMC04560	57178
CG3290	HMC04561	57179
CG32211	HMC04563	57181
CG42731	HMC04593	57210
CG3400	HMC04605	57222
CG40448	HMJ21145	57236
CG32549	HMC04624	57238
CG3319	HMC04632	57245
CG3732	HMJ21767	57275
CG4042	HMJ21289	57291
CG33748	HMS04511	57310
CG34099	HMS04512	57311
CG42636	HMS04516	57315
CG3172	HMC04627	57375
CG3909	HMC04664	57377
CG4012	HMS04488	57379
CG33466	HMC04698	57394
CG4204	HMC04722	57416
CG4185	HMC04728	57421
CG32512	HMC04744	57437
CG33557	HMC04761	57453
CG34367	HMC04763	57455
CG42267	HMC04765	57456
CG32090	HMC04786	57474
CG3164	HMC04791	57478
CG3999	HMC04800	57487
CG3333	HMC04815	57500
CG32487	HMC04842	57527
CG32417	HMC04849	57534
CG3491	HMC04873	57556
CG3961	HMC04885	57568
CG3544	HMC04609	57576
CG33116	HMC04890	57701
CG33182	HMC04910	57721
CG33785	HMC04911	57722
CG34340	HMC04912	57723
CG3156	HMC04916	57727
CG3169	HMC04922	57733
CG4201	HMC04944	57751
CG3200	HMC04960	57766
CG31689	HMC04972	57778
CG32091	HMC04977	57783
CG40080	HMC04981	57787
CG34455	HMC04982	57788
CG32742	HMC04992	57798
CG42503	HMJ21913	58058
CG3977	HMJ22022	58107
CG32717	HMJ22057	58120
CG31634	HMJ22072	58123
CG3476	HMJ22099	58148
CG31673	HMJ22112	58161
CG3312	HMJ22145	58168
CG32154	HMJ21851	58192
CG32854	HMJ22164	58194
CG31183	HMJ22232	58224
CG3134	HMJ22248	58228
CG34107	HMJ22256	58236
CG42456	HMJ22257	58237
CG3733	HMJ22269	58248
CG3810	HMJ22405	58298
CG3373	HMJ22413	58306
CG33139	HMJ22418	58311
CG32564	HMJ22473	58342
CG4270	HMC05033	60040
CG34049	HMC05053	60060
CG42814	HMC05082	60088
CG32849	HMC05084	60090
CG32139	HMC05114	60120
CG4278	HMJ22541	60362
CG42515	HMJ22543	60364
CG31413	HMJ22722	60431
CG33671	HMJ22759	60442
CG42360	HMJ22790	60444
CG34297	HMJ22809	60452
CG32165	HMJ22881	60487
CG33695	HMC05141	61171
CG42236	HMC05142	61172
CG3792	HMJ22913	61192
CG3942	HMJ22922	61201
CG3770	HMJ23041	61262
CG31299	HMJ23125	61293
CG34274	HMJ23133	61301
CG3934	HMJ23149	61315
CG32169	HMJ23159	61324
CG42486	HMJ23160	61325
CG33177	HMJ23322	61839
CG3561	HMJ23334	61846
CG32529	HMJ23347	61858
CG3313	HMJ23349	61860
CG32344	HMJ23354	61865
CG3714	HMJ23364	61875
CG33108	HMJ23374	61884
CG3295	HMJ23451	61896
CG4065	HMJ23456	61901
CG31345	HMJ23467	61911
CG33552	HMJ23596	61970
CG31687	HMJ23608	61982
CG32755	HMJ23622	61996
CG42253	HMC05184	62177
CG3526	HMC05195	62188
CG42496	HMC05201	62194
CG3297	HMC05214	62207
CG32445	HMC05217	62210
CG42708	HMC05223	62216
CG3181	HMC05244	62237
CG3788	HMC05246	62239
CG34424	HMC05276	62269
CG3609	HMC05281	62274
CG31839	HMJ23646	62289
CG31668	HMJ23670	62313
CG32201	HMJ23679	62322
CG42795	HMJ23781	62385
CG3780	HMJ23875	62421
CG32110	HMJ23892	62438
CG32392	HMJ23928	62450
CG3184	HMJ23948	62466
CG33122	HMJ24016	62492
CG41503	HMJ24080	62536
CG31938	HMJ23923	62834
CG3264	HMC05317	62844
CG3682	HMC05328	62855
CG33156	HMC05331	62858
CG31301	HMJ30003	62926
CG32669	HMJ30061	62984
CG33747	HMS05291	63017
CG5366	GL00445	35605
CG6776	HMS01510	35762
CG4583	HMS03003	36743
CG6284	GL01008	36801
CG4589	HMS01644	37502
CG5722	HMS01646	37504
CG5887	HMS01654	37512
CG5473	HMS01664	37522
CG6181	GL00658	38217
CG4898	HMS01676	38232
CG6213	HMS01677	38233
CG5654	HMS01694	38250
CG5330	HMS01701	38257
CG4427	HMS01726	38276
CG6637	HMS01747	38289
CG5189	HMS01772	38308
CG5026	HMS01773	38309
CG6733	HMS01668	38520
CG5802	HMS01771	38938
CG4848	HMS01857	38943
CG5625	HMS01858	38944
CG5798	HMS01898	38982
CG5000	HMS01906	38990
CG6410	HMS01908	38992
CG5720	HMS01925	39008
CG5884	HMS01928	39010
CG43226	HMS01929	39011
CG6738	HMS01938	39020
CG5658	HMS01957	39037
CG6323	HMS01967	39047
CG5603	HMS02006	40840
CG4943	HMS02153	40905
CG6593	HMS02154	40906
CG5261	HMS02170	40922
CG44154	HMS02172	40924
CG5300	HMS02191	40943
CG4316	GL01193	41611
CG6542	GL01215	41633
CG4812	GL01222	41640
CG4456	HMS02274	41709
CG4460	HMS02274	41709
CG5345	GL01308	41876
CG5896	GL01335	41902
CG5179	HMS02329	41932
CG6692	HMS02336	41939
CG4933	HMJ02060	42496
CG6297	HMJ02230	42571
CG5556	HMS02426	42594
CG5433	HMS02429	42597
CG4907	HMS02435	42602
CG6489	HMS02461	42626
CG6824	HMS02462	42627
CG5934	HMS02504	42822
CG4584	HMS02527	42835
CG4390	HMS02528	42836
CG4747	HMS02530	42838
CG6353	HMS02543	42851
CG5450	HMS02554	42862
CG5966	HMS02562	42869
CG4677	HMS02564	42871
CG6847	HMS02601	42908
CG6420	HMS02613	42920
CG5075	HMS02647	42954
CG5824	GL01532	43188
CG6693	GL01534	43190
CG5800	GL01551	43206
CG6128	GL01555	43210
CG5455	GL01564	43219
CG5776	HMS02672	43299
CG4988	HMS02676	43303
CG6153	HMS02732	44017
CG6154	HMS02736	44021
CG5371	HMS02737	44022
CG4463	HMS02745	44029
CG6155	HMS02777	44060
CG5432	HMS02779	44062
CG5510	HMS02797	44080
CG5033	HMS02840	44118
CG4644	GLC01346	44419
CG4330	GLC01414	44444
CG5701	HMC02368	44478
CG6567	HMC02369	44479
CG6498	HMC02943	44547
CG5266	HMS02856	44560
CG43369	HMS02857	44561
CG6512	GLC01642	50524
CG6449	HMC02999	50632
CG6359	HMC03000	50633
CG44167	HMS02964	50728
CG5290	HMJ21050	50949
CG4557	HMJ21054	50953
CG5439	HMJ21059	50957
CG43163	HMJ21060	50958
CG5642	HMJ21061	50959
CG5444	HMJ21095	50985
CG6717	HMJ21109	50996
CG5807	HMJ03117	51163
CG6196	HMJ21139	51393
CG43154	HMC03139	51431
CG6225	HMC03149	51435
CG5869	HMC03184	51452
CG5663	HMC03216	51708
CG6768	HMC03330	51775
CG4488	HMC03331	51776
CG5796	HMC03332	51777
CG5876	HMC03335	51780
CG6355	HMC03337	51782
CG5258	HMC03339	51784
CG6097	HMC03363	51805
CG6358	HMC03365	51806
CG4533	HMC03387	51816
CG5091	HMC03439	51865
CG6415	HMC03441	51867
CG5287	HMC03443	51869
CG6401	HMC03456	51882
CG6385	HMC03457	51883
CG5411	HMC03466	51892
CG5569	HMC03468	51894
CG4623	HMC03477	51903
CG5018	HMC03482	51907
CG6841	HMC03484	51909
CG4625	HMC03654	52914
CG6584	HMC03659	52919
CG6251	HMC03668	52927
CG5896	HMJ21613	52946
CG5684	HMJ21614	52947
CG5602	HMJ21620	52951
CG5529	HMJ21623	52954
CG4347	HMJ21653	52968
CG5254	HMJ21682	52990
CG5514	HMJ21706	52994
CG4673	HMJ21721	53004
CG6850	HMJ21752	53027
CG6666	HMC03497	53281
CG6188	HMC03498	53282
CG5220	HMC03501	53285
CG5161	HMC03557	53328
CG4917	HMC03559	53330
CG6349	HMC03570	53341
CG4649	HMC03582	53353
CG45070	HMJ02094	53378
CG4871	HMJ21237	53907
CG4764	HMJ21316	53951
CG4904	HMJ21359	53974
CG4803	HMJ21386	53985
CG6066	HMJ21401	53997
CG6392	HMJ21427	54004
CG4750	HMJ21436	54012
CG5245	HMJ21479	54036
CG43720	HMJ21480	54037
CG5677	HMJ21495	54801
CG43374	HMJ21542	54823
CG43073	HMJ21547	54828
CG6835	HMC03776	55150
CG5099	HMC03808	55152
CG4920	HMC03880	55186
CG4827	HMC03891	55195
CG6322	HMC03931	55210
CG4602	HMC03941	55254
CG6330	HMC03951	55264
CG5821	HMC03966	55279
CG6146	HMC04001	55314
CG6580	HMC04030	55343
CG5215	HMC03782	55635
CG6227	HMC03786	55638
CG5338	HMC03825	55670
CG6315	HMC03833	55674
CG6340	HMC03842	55677
CG4685	HMC03868	55683
CG5649	HMC03906	55692
CG4849	HMC03917	55701
CG6766	HMC03932	55745
CG4528	HMC04200	55914
CG6011	HMC04201	55915
CG5728	HMC04202	55916
CG6173	HMC04277	55981
CG5192	HMC04325	56029
CG6549	HMC04103	56882
CG5231	HMC04106	56885
CG5641	HMC04116	56895
CG5550	HMC04128	56906
CG6179	HMS04328	56909
CG4901	HMC04417	56977
CG5267	HMJ21097	56991
CG6168	HMC04438	56996
CG5150	HMC04450	57007
CG4620	HMS04470	57026
CG4973	HMS04472	57027
CG6190	HMC04528	57151
CG6094	HMC04557	57175
CG5732	HMC04559	57177
CG4798	HMC04602	57219
CG5310	HMC04607	57224
CG5828	HMC04611	57227
CG6129	HMC04680	57283
CG4553	HMC04681	57284
CG5387	HMJ21283	57290
CG4429	HMS04504	57306
CG6205	HMC04684	57380
CG6538	HMC04719	57413
CG6202	HMC04782	57471
CG5321	HMC04795	57482
CG4434	HMC04797	57484
CG5889	HMC04802	57489
CG5789	HMC04887	57570
CG5805	HMC04888	57571
CG6331	HMC04670	57583
CG6610	HMS04506	57586
CG44835	HMC04892	57703
CG5163	HMC04923	57734
CG5493	HMC04924	57735
CG4311	HMC04928	57738
CG6145	HMC04946	57753
CG5147	HMC04956	57763
CG4335	HMJ21768	57768
CG6789	HMJ21814	57806
CG5078	HMJ21899	57852
CG4706	HMJ21966	58074
CG4919	HMJ21967	58075
CG4586	HMJ21973	58081
CG5989	HMJ21976	58084
CG6657	HMJ22051	58114
CG6649	HMJ22053	58116
CG6013	HMJ22074	58125
CG6432	HMJ22106	58155
CG5280	HMJ22110	58159
CG5327	HMJ22159	58182
CG4569	HMJ22226	58218
CG6019	HMJ22259	58238
CG6724	HMJ22412	58305
CG4699	HMJ22458	58328
CG5326	HMJ22459	58329
CG5413	HMC04725	59999
CG6570	HMC04993	60001
CG4806	HMC05020	60027
CG44746	HMC05070	60076
CG5708	HMC05091	60097
CG43662	HMC05117	60123
CG5885	HMC05120	60126
CG6734	HMJ22542	60363
CG6484	HMJ22554	60372
CG6665	HMJ22660	60402
CG5417	HMJ22719	60428
CG4612	HMJ22843	60473
CG5826	HMJ22845	60475
CG45799	HMJ22808	60896
CG6843	HMC05138	61168
CG6812	HMC05151	61181
CG4445	HMJ22915	61194
CG45058	HMJ23011	61232
CG6180	HMJ23022	61243
CG4630	HMJ23028	61249
CG5094	HMJ23046	61267
CG6281	HMJ23126	61294
CG4813	HMJ23135	61303
CG5645	HMJ23238	61346
CG6694	HMJ23259	61816
CG5412	HMJ23265	61822
CG5168	HMJ23266	61823
CG5313	HMJ23269	61826
CG6744	HMJ23313	61830
CG5921	HMJ23348	61859
CG4829	HMJ23603	61977
CG4598	HMJ23609	61983
CG6800	HMC05159	62152
CG5193	HMC05172	62165
CG5930	HMC05173	62166
CG6711	HMC05175	62168
CG4882	HMC05178	62171
CG5265	HMC05181	62174
CG5638	HMC05183	62176
CG5687	HMC05186	62179
CG5586	HMC05193	62186
CG6465	HMC05202	62195
CG5110	HMC05210	62203
CG6084	HMC05226	62219
CG5537	HMC05245	62238
CG4659	HMJ23684	62327
CG5543	HMJ23690	62333
CG43102	HMJ23766	62371
CG6818	HMJ23813	62390
CG45760	HMJ23836	62413
CG5790	HMJ23933	62453
CG4726	HMJ23957	62474
CG5794	HMJ23960	62477
CG5986	HMJ23967	62483
CG6133	HMJ24019	62495
CG45783	HMJ24054	62510
CG6195	HMJ24064	62520
CG6715	HMC05326	62853
CG5317	HMC05337	62864
CG4926	HMC05341	62868
CG5112	HMJ24085	62876
CG6753	HMJ24161	62921
CG5047	HMJ30028	62951
CG5501	HMJ30044	62967
CG4975	HMJ30052	62975
CG4545	HMJ30062	62985
CG4486	HMJ30073	62996
CG9191	GL00441	35804
CG8200	GL00609	36649
CG8846	HMS01555	36667
CG8184	HMS01605	36715
CG8183	HMS01624	36733
CG8409	GL00531	36792
CG8571	GL01024	36808
CG7082	HMS01655	37513
CG7111	GL00637	38198
CG7483	GL00641	38202
CG7291	HMS01681	38237
CG7925	HMS01695	38251
CG8228	HMS01696	38252
CG7371	HMS01713	38268
CG8454	HMS01716	38271
CG9195	HMS01728	38277
CG8282	HMS01729	38278
CG9214	HMS01760	38299
CG9298	HMS01765	38303
CG8055	HMS01767	38305
CG7565	HMS01770	38307
CG8679	HMS01816	38348
CG7804	HMS01823	38355
CG8722	HMS01825	38357
CG7913	GL00671	38900
CG7067	HMS01875	38961
CG8739	HMS01982	39062
CG8798	HMS01940	40162
CG9446	HMS02007	40841
CG8442	HMS02010	40844
CG8591	HMS02017	40850
CG7749	HMS02136	40888
CG7823	HMS02150	40902
CG7807	HMS02159	40911
CG8590	HMS02192	40944
CG9093	HMS02194	40946
CG8435	GL00696	41580
CG9453	GL01195	41613
CG9456	GL01199	41617
CG8137	GL01201	41619
CG9334	GL01214	41632
CG7176	HMS02273	41708
CG7413	GL01293	41863
CG8223	GL01305	41874
CG7113	HMS02305	41884
CG7729	HMS02338	41941
CG8190	HMS02345	41948
CG7272	HMS02347	41950
CG7769	HMS02398	41997
CG9441	HMS02399	41998
CG7964	HMS02406	42005
CG7969	HMS02406	42005
CG7756	HMS02415	42014
CG8867	GL01343	42484
CG8142	HMJ02051	42489
CG8090	HMJ02072	42507
CG7766	HMJ02075	42510
CG7177	HMJ02087	42521
CG9418	HMJ02112	42542
CG7693	HMJ02228	42569
CG9257	HMS02123	42582
CG7020	HMS02430	42598
CG9018	HMS02436	42603
CG7292	HMS02437	42604
CG7146	HMS02438	42605
CG8427	HMS02469	42633
CG8368	HMS02471	42635
CG9373	HMS02501	42665
CG8793	HMS02563	42870
CG7266	HMS02570	42877
CG8315	HMS02576	42883
CG7832	HMS02600	42907
CG8399	HMS02603	42910
CG9092	HMS02615	42922
CG7993	HMS02628	42935
CG8231	GL01487	43146
CG6871	GL01541	43197
CG7224	GL01558	43213
CG9353	GL01565	43220
CG8408	GL01566	43221
CG8946	HMS02684	43304
CG9107	HMS02555	43547
CG6939	HMS02718	44004
CG8362	HMS02775	44058
CG7265	HMS02783	44066
CG8208	HMS02825	44105
CG7829	HMS02834	44112
CG9226	GLC01357	44423
CG7840	GLC01406	44440
CG9291	GLC01594	44445
CG8520	HMC02927	44533
CG7221	HMC02942	44546
CG7861	HMS02865	44569
CG8426	GLC01635	50517
CG7162	GLC01643	50525
CG8339	GLC01656	50538
CG7578	GLC01657	50539
CG7777	HMC03097	50695
CG9246	HMJ03129	50907
CG9001	HMJ21002	50913
CG9279	HMJ21003	50914
CG8735	HMJ21111	50998
CG6961	HMJ21148	51022
CG7789	HMJ21155	51028
CG8811	GLC01768	51405
CG6966	GLC01775	51409
CG6964	GLC01789	51414
CG9033	HMC03194	51458
CG9042	HMC03218	51474
CG8782	HMC03226	51481
CG7627	GLC01765	51679
CG6962	GLC01777	51682
CG8103	HMC03329	51774
CG9220	HMC03343	51787
CG8251	HMC03362	51804
CG9364	HMC03381	51810
CG8177	HMC03399	51827
CG7144	HMC03424	51850
CG8891	HMC03433	51859
CG9342	HMC03446	51872
CG8235	HMC03448	51874
CG9000	HMC03454	51880
CG9313	HMC03462	51888
CG7161	HMC03478	51904
CG7470	HMC03487	51911
CG8349	HMS03372	51914
CG8353	HMS03373	51915
CG8360	HMS03374	51916
CG8433	HMC03621	52883
CG8583	HMC03666	52925
CG8311	HMC03667	52926
CG7850	HMJ21742	53019
CG8800	HMC03511	53295
CG8674	HMC03581	53352
CG8023	HMJ21195	53880
CG7097	HMJ21199	53884
CG8198	HMJ21239	53909
CG9305	HMJ21248	53915
CG7345	HMJ21395	53991
CG9433	HMJ21396	53992
CG7364	HMJ21445	54019
CG9249	HMJ21485	54042
CG8952	HMS03737	54469
CG9186	HMJ21538	54819
CG8495	HMJ21541	54822
CG8833	HMJ21543	54824
CG9460	HMJ21559	54840
[truncated: 3,942 more rows]

## Sheet: Suppressors
Annotation Symbol (CG#)	Symbol	Human Homolog (DIOPT)
CG10221	hrd3	SEL1L
CG10535	Elp1	IKBKAP
CG10718	neb	KIF14
CG11001	FK506-bp2	FKBP1B
CG11009	Wbp2	WBP2
CG11049	sv	PAX5
CG11194	Hey	HEY2
CG11259	MICAL-like	MICALL1
CG11418	MTPAP	MTPAP
CG11448		RILPL1
CG11876	CG11876	PDHB
CG11899	CG11899	PSAT1
CG11912	CG11912	CTRB2
CG12389	Fpps	FDPS
CG12795	CG12795	ZFAND2B
CG13139	lft	LIX1L
CG13248	CG13248	SLC7A4
CG13293	CG13293	SCAI
CG13318	CG13318	PLG
CG13645	Nmnat	NMNAT1
CG13646	CG13646	SLC32A1
CG14021	fusl
CG1410	waw	GUF1
CG14216	Ssu72	SSU72
CG14719	I-t
CG1487	krz	ARRB2
CG15150	elfless	RNF4
CG15362	CG15362	HINT3
CG1622	CG1622	PRPF38B
CG17033	elgi	RNF41
CG1716	Set2	SETD2
CG17498	Mad2	MAD2L1
CG17569	gryzun	TRAPPC11
CG17927	Mhc	MYH7
CG18681	εTry	PRSS36
CG18735	CG18735	PRSS33
CG2098	FeCH	FECH
CG2259	Gclc	gclc
CG30147	Hil	KY
CG30283	CG30283	CTSG
CG31034	Jon99Cii	CTRL
CG31159	EF-G2	GFM2
CG31251	CG31251	NUDCD3
CG31299	cu	NOCT
CG31366	Hsp70Aa	HSPA1B
CG31368	CG31368	AQR
CG31431	CG31431	FGFRL1
CG32099	eap	AASDHPPT
CG32220	Csas	CMAS
CG32381	unc-13-4A	BAIAP3
CG33276	Urm1	URM1
CG34345	CG34345	P4HA1
CG3436	CG3436	SNRNP40
CG34360	Glut-4EF	ZNF704
CG3696	Kis	CHD7
CG4041	CG4041	TBCK
CG4107	Gcn5	KAT2
CG41087	CG41087	SLC45A1
CG42351	Jabba
CG4302	CG4302	UGT2B11
CG4542	Xit	ALG8
CG4559	idgf3	Chit1
CG4793	CG4793	PRSS55
CG5202	esc1	EED
CG5784	Mapmodulin	ANP32B
CG5880	CG5880	ZDHHC16
CG6287	CG6287	PHGDH
CG6308	CG6308	ALG14
CG6364	CG6364	UCK2
CG6951	CG6951	DCTD
CG7010	l(1)G0334	PDHA2
CG7405	CycH	CCNH
CG7433	Gabat	ABAT
CG7510	CG7510	GPR155
CG7754	ιTry	PRSS36
CG7890	Hs3st-B	HS3ST3B1
CG8001	CG8001	DCAF8
CG8080	CG8080	NADK2
CG8177	CG8177	SLC4A2
CG8182	GalNAc-Tl	GALNT13
CG8230	CG8230	DYM
CG8268	Srp9	SRP9
CG8485	CG8485	SNRK
CG8497	Rhp	RHPN2
CG8892	CG8892	UBXN7
CG8980	NiPp1	PPP1R8
CG9031	ics	RSU1
cg9232	Galt	GALT
CG9307	Cht5	CHIT1
CG9330	CG9330	ABCF3
cg9363	GstZ2	GSTZ1
CG9381	mura	RNF38
CG9384	CG9384	MGAT4B
CG9504	Eo	CHDH
CG9743	CG9743	SCD
CG6134	spz
CG15744		ADGRA2
CG7954	stck	LIMS1
CG3851	odd	OSR1
CG5490	Tl	TLR3
CG3356		UBE3C
CG12196	egg	SETDB1
CG5656	Alp1	ALPP
CG7563	CalpA	CAPN9
CG31349	polychaetoid	TJP2
CG1147	NPFR	NPY5R
CG14334	beat-IIa	CADM2
CG32018	zyx	LPP
CG10137		CEP104
CG10261	aPKC	PRKCI
CG6713	Nos	NOS3
CG15899	Ca-α1T	CACNA1I
CG8464	HtrA2	HTRA2
CG17100	cwo	BHLHE41
CG32810	inc	KCTD5
CG18278		GNS
CG10151		MSANTD2
CG10145	mspo	SPON2
CG10275	kon-tiki	CSPG4
CG1429	Mef2	MEF2C
CG6936	mth	ADGRF5
CG5588	Mtl	RHOG
CG33171	Mp	COL15A1
CG17922	CngB	CNGB1
CG12047	mud
CG15274	GABA-B-R1	GABBR1
CG12021	Patj	PATJ
CG12345	ChAT	SLC18A3
CG33696	CNMaR	GPR18
CG5841	mib1	MIB1
CG18345	trpl	TRPC5
CG4178	Lsp1beta
CG3397	CG3397	SRM
CG30483	Prosap	SHANK1
CG7158	Als2	ALS2
CG1385	Def
CG6605	Bic	BICD2
CG10369	Irk3	KCNJ15
CG3454	Hdc	HDC
CG10654		MECOM
CG2988	ems	EMX2
CG5848	Cact	NFKBIA
CG4509	Cad86C	CDHR1
CG12013	PHGPx	GPX4
CG1374	tsh	TSHZ3
CG31106		SV2B
CG17593		CCDC47
CG7800		TLR3
CG5643	wdb	PPP2R5E
CG11209	ppk6	SCNN1B
CG15072	Sik3	SIK3
CG2822	Shaw	KCNC2
CG10864	CG10864	KCNK18
CG10992	CtsB1	CTSB
CG8734	b3GalTII	B3GALT6
CG6311	Edc3	EDC3
CG11576		SLC52A3
CG15104	Topors	TOPORS
CG32315	dlt	CDAN1
CG4535	FKBP59	FKBP4
CG7508	ato	ATOH1
CG11895	stan	CELSR2
CG31272	CG31272	SV2A
CG5336	Ced-12	ELMO1
CG1066	Shab	KCNB1
CG11799	FoxK	FOXK2
CG8092	Row	ZNF280C
CG3412	slmb	FBXW11
CG7577	ppk20	ASIC3
CG32592	hiw	MYCBP2
CG9015	en	EN2
CG3327	E23	ABCD4
CG9638	Ada2b	TADA2B
CG3969	Ack-like	SYK
CG5102	da	TCF12
CG34418	sif	TIAM1
CG4913	ear	MLLT1
CG8246	poxn	PAX1
CG16975	sfmbt	MBTD1
CG7892	nmo	NLK
CG9351	flfl	PPP4R3A
CG3269	Rab2	RAB2A
CG32792	PPK8	ASIC2
CG6446	Semaphorin 1b	SEMA6B
CG1839	Fbxl4	FBXL4
CG7125	PKD	PRKD3
CG33517	Dop2R	DRD3
CG31421	Takl1	MAP3K7
CG3956	sna	SNAI2
CG31646	DIP-theta	OPCML
CG32346	E(bx)	BPTF
CG1058	rpk	ASIC2
CG33508	ppk13	ASIC1
CG6440	ms
CG1171	Akh
CG14485	swi2	ISLR2
CG2987	alpha-catenin related	CTNNAL1
CG33980	Visual system homeobox 2	VSX2
CG17592	Usf	USF1
CG13908	Glut1	SLC2A3
CG5226		SLC6A18
CG9491	PDZ-GEF	RAPGEF2
CG4969	Wnt6	WNT3
CG6193	Apc2	APC2
CG1464	ey	PAX6
CG11354	LIM1	LHX1
CG9786	hb	IKZF5
CG11994	Ada	ADAL
CG5352	SmB	SNRPB
CG42301	CCKLR-17D1	CCKAR
CG12559	rl	MAPK1
CG11988	neuralized	NEURL1B
CG12245	gcm	GCM2
CG42817	CG42817	CACNA2D4
CG8808	Pdk	PDK3
CG32555	RhoGAPp190	ARHGAP35
CG5627	rab3-GEF	MADD
CG9977	AhcyL1	AHCYL1
CG5834	Hsp70Bbb	HSPA1A
CG31118	RabX4	RAB10
CG4114	ex	FRMD1
CG11906		ZNF142
CG3350	bigmax	MLX
CG18412	ph-p	PHC3
CG10542	Bre1	RNF40
CG31256	brf	BRF1
CG33513	Nmdar2	GRIN2D
CG3441	Nplp1
CG12437	raw	RNASEL
CG3206	Or2a
CG14039	qtc
CG3274	bap170
CG34422	htk	ARID4A
CG1716	Set2	SETD2
CG9778	Syt14	SYT14
CG6054	su(fu)	SUFU
CG4839	CG4839	PRKG1
CG5911	ETHR	TRHR
CG4154	Gyc88E	GUCY1B3
CG8098	Picot	SLC17A4
CG3694	Ggamma30A	GNG13
CG3629	dll	DLX6
CG10079		ERBB4
CG17664	Eglp2	AQP8
CG10366		PRDM10
CG2202		XAF1
CG11641	pdm3	POU6F1
CG17665	IntS3	INTS3

## Sheet: Enhancers
Annotation Symbol (CG#)	Symbol	Human Homolog (DIOPT)
CG10566	ICA69	ICA1L
CG10863	CG10863	AKR1B10
CG10924	CG10924	PCK2
CG10954	Arpc2	ARPC2
CG11186	toy	PAX6
CG11372	galectin	LGALS8
CG1492	CG1492	GGT2
CG15738	sicily	NDUFAF6
CG1800	pasha	DGCR8
CG18214	trio	TRIO
CG30122	CG30122	HNRNPUL1
CG3035	cm	AP3M2
CG33286	CG33286	CASC1
CG34387	futsch	MAP1A
CG3499	CG3499	YME1L1
CG40127	RNASEK	RNASEK
CG42388	Nost	NOSTRIN
CG4688	GstE14	EEF1E1
CG4790	fs(1)M3
CG4900	lrp-1A	ACO1
CG5073	Ccm3	PDCD10
CG5384	Usp14	USP14
CG5608	CG5608	VAC14
CG6130	h-cup	SIKE1
CG6209	CG6209	CYLC1
CG6355	fab1	PIKFYVE
CG7923	Fad2	SCD5
CG8058	hydr1	ABHD3
CG8172	CG8172	TMPRSS6
CG8907	CG8907	EPS8L2
CG9025	Fem-1	FEM1B
CG10110	Cpsf160	CPSF1
CG10212	SMC2	SMC2
CG10320	ND-B12	NDUFB3
CG10354	Rat1	XRN2
CG10370	Rpt5	PSMC3
CG10375	CG10375	DNAJC8
CG10444	CG10444	SLC5A6
CG10466	CG10466	RBMX2
CG10575	Ppat-Dpck	COASY
CG10711	Vps36	VPS36
CG10960	CG10960	SLC2A8
CG11592	Amnionless	AMN
CG11949	cora	EPB41L1
CG11989	vnc	NAA10
CG12016	CG12016	NMRK1
CG1249	SmD2	SNRPD2
CG12759	Dbp45A	DDX49
CG13201	ix	MED29
CG13628	Rpb10	POLR2L
CG13999	CG13999	TMEM138
CG14812	CG14812	LAMTOR5
CG14981	mge	TOMM22
CG15081	Phb2	PHB2
CG15811	Rop	STXBP1
CG1715	l(3)03670	CHCHD3
CG17170	su(f)	CSTF3
CG17291	Pp2A-29B	PPP2R1A
CG18102	shi	DNM1
CG1828	dre4	SUPT16H
CG18284	CG18284	LIPJ
CG18466	Nmdmc	MTHFD2
CG18549	CG18549	MFSD11
CG18672	CG18672	CA7
CG1911	Cap-D2	NCAPD2
CG1977	dlt	SPTAN1
CG2028	CkIalpha	CSNK1A1
CG2263	alpha-PheRS	FARSA
CG2621	sgg	GSK3A
CG2685	CG2685	WBP11
CG2845	Raf	BRAF
CG2890	PPP4R2r	PPP4R2
CG2956	twi	TWIST1
CG2960	RpL40	UBA52
CG3051	AMPKalpha	PRKAA2
CG3060	mr	ANAPC2
CG3149	CG3149	RFT1
CG31762	bru1	CELF2
CG31852	Tap42	IGBP1
CG32654	Sec16	SEC16A
CG33123	LeuRS	LARS
CG34412	Tlk	TLK2
CG3770	CG3770	LHFPL2
CG4039	Mcm6	MCM6
CG4119	CG4119	RBM25
CG42376	CG42376	COA6
CG4311	Hmgs	HMGCS1
CG4365	tzn	HAGH
CG4806	CG4806	RBM28
CG4901	CG4901	DHX33
CG4933	Tcs3	OSGEP
CG4973	mdlc	RNF113A
CG4980	BCAS2	BCAS2
CG5033	CG5033	BOP1
CG5548	ND-B18	NDUFB7
CG5800	CG5800	DDX10
CG5930	TfIIA-L	GTF2A1
CG6146	Top1	TOP1
CG6538	TfIIFbeta	GTF2F2
CG6711	Taf2	TAF2
CG6937	CG6937	NIFK
CG7006	CG7006	NIP7
CG7128	Taf8	TAF8
CG7238	sip1	TFIP11
CG7698	Cpsf73	CPSF3
CG8093	CG8093	LIPM
CG8282	Snx6	SNX6
CG8325	l(2)k14710	TTC7B
CG8332	RpS15	RPS15
CG8360	CG8360	CDA
CG8368	CG8368	LOC81691
CG8439	Cct5	CCT5
CG8479	Opa1	OPA1
CG8545	CG8545	NOP2
CG8642	CG8642	FIBCD1
CG8739	stmA	EFR3B
CG9195	Scamp	SCAMP3
CG9298	Trs23	TRAPPC4
CG9654	Rbp4	HNRNPA1
CG9836	IscU	ISCU
CG9886	CG9886	GLYCTK
CG9888	Fib	FBL
CG4422	Gdi	GDI1
CG6550	CG6550	CDKAL1
CG10108	phyl	MAG
CG10200	hui
CG10229	Kat60	KATNAL1
CG1030	Scr	HOXB5
CG10460	cer
CG10686	tral	LSM14A
CG10776	wit	BMPR2
CG12295	stj	CACNA2D3
CG12301	CG12301	UTP14A
CG1455	CanA1	PPP3CB
CG14757	CG14757	SDHAF2
CG14808	Scgdelta	SGCD
CG14940	Pde1c	PDE1A
CG1511	Eph	EPHB1
CG15148	btv	DYNC2H1
CG15520	Capa
CG17739	CG17739	SPON1
CG18106	IM2
CG2248	Rac1	RAC3
CG2328	eve	EVX2
CG30445	Tdc1	DDC
CG31065	ppk31
CG3168	CG3168	SV2B
CG31720	mthl15	BAI2
CG32264	CG32264	PHACTR1
CG3494	CG3494	LRRC30
CG3995	CG3995
CG4166	not	USP22
CG4226	GluRIIC	GRID2
CG4822	CG4822	ABCG1
CG5229	chm	KAT7
CG5429	Atg6	BECN1
CG5675	X11L	APBA1
CG7012	nct	NCSTN
CG7393	p38b	MAPK14
CG7404	ERR	ESRRB
CG9454	Spn42Db	SERPINI2
CG9474	Snap24	Snap24
CG9543	epsilonCOP	COPE
CG10776	wit	BMPR2
CG6875	asp	ASPM
CG1912	Gycalpha99B	GUCY1A2
CG4974	dally	GPC5
CG10604	bsh	BSX
CG10631	CG10631	ZFP161
CG10954	Arpc2	ARPC2
CG11111	rdgB	PITPNM2
CG11326	Tsp	COMP
CG11405	Atf3	ATF3
CG12653	btd	EGR1
CG12796	mAChR-C	GPR119
CG12809	nerfin-2	INSM1
CG1634	Nrg	NRCAM
CG17348	drl	RYK
CG1756	CG43155	KCNK1
CG17800	Dscam1	DSCAML1
CG18801	Ku80	XRCC5
CG2762	ush	ZFPM1
CG30060	CG30060	PEBP1
CG3035	cm	AP3M2
CG31665	wry	DNER
CG3234	tim	TIMELESS
CG32975	nAChRalpha5	CHRNA7
CG34369	ppk9
CG34416	Ank2	ANK2
CG3850	sug	GLIS2
CG4059	ftz-f1
CG4491	noc	ZNF503
CG4937	RhoGAP15B	ARAP2
CG5098	CG5098	TCF20
CG5308	dpr5	CADM4
CG6383	crb	CRB1
CG6412	CG6412	TSFM
CG6697	Ublcp1	UBLCP1
CG7057	AP-2mu	AP2M1
CG7665	Lgr1	LHCGR
CG7758	ppl	GCSH
CG7847	sr	EGR2
CG8367	cg	REPIN1
CG8884	Sap47	SYAP1
CG2262	Smox	SMAD3
